# Supplementary material for: Prognostic Genetic Biomarkers Based on Oncogenic Signaling Pathways for Outcome Prediction in Patients with Oral Cavity Squamous Cell Carcinoma
Source: Cancers (Basel). 2021 May 30;13(11):2709. doi: 10.3390/cancers13112709 (PMC8199274; doi:10.3390/cancers13112709)
Supplement: Supplementary file 1 [file cancers-13-02709-s001.zip]

Archive with 4 entries (2 files):
- cancers-1217998-SI/
- cancers-1217998-SI/Suppl-1217998/
- cancers-1217998-SI/Suppl-1217998/cancers-1217998-supplementary-2021-05-30.pdf
- cancers-1217998-SI/Suppl-1217998/cancers-1217998-supplementary-2021-05-30.xlsx
